# Supplementary material for: Graft flow assessment and early coronary artery bypass graft failure: a computed tomography analysis
Source: Interact Cardiovasc Thorac Surg. 2021 Oct 27;34(6):974–81. doi: 10.1093/icvts/ivab298 (PMC9159422; doi:10.1093/icvts/ivab298)
Supplement: ivab298_Supplementary_Data [file ivab298_supplementary_data.zip]

Archive with 3 entries (2 files):
- ivab298-suppl_data/
- ivab298-suppl_data/Graftpatencymanuscript.ICVTS.Supplement.R2.doc
- ivab298-suppl_data/Supplement Figure S1 ICVTS_R2.tif
